# Supplementary material for: Molecular Sensomics Combined with Random Forest Model Can Reveal the Evolution of Flavor Type of Baijiu Based on Differential Markers
Source: Foods. 2024 Sep 24;13(19):3034. doi: 10.3390/foods13193034 (PMC11476331; doi:10.3390/foods13193034)
Supplement: Supplementary file 1 [file foods-13-03034-s001.zip › Supplementary Tables.xlsx]

## Sheet: Table S1
Table S1. Trace components identified from Baijiu samples of 12 flavor types by VASE-GC-MS and LLE-GC-O-MS.
NO.	Components	CAS	Aroma characteristics	RI		Basis of ID	HTSFE-GC-MS	LLE-GC-O-MS
				DB-FFAP	DB-WAX		Frequency of detection	Range of aroma intensity	Frequency of aroma
Acids (18)
1	Oxalacetic acid	328-42-7		1315		MS, RI	1
2	Acetic acid	64-19-7	sour	1452	1436	MS, aroma, RI, S	22	1~4	22
3	Propanoic acid	79-09-4	sweaty, sour	1537	1520	MS, aroma, RI, S	7	1~2	9
4	2-Methylpropionic acid	79-31-2	sour, cheesy	1565	1558	MS, aroma, RI, S	21	1~2	17
5	Butanoic acid	107-92-6	sour, sweaty	1624	1615	MS, aroma, RI, S	22	1~4	22
6	3-Methylbutyric acid	503-74-2	sour, cheesy	1666	1658	MS, aroma, RI, S	19	1~4	17
7	Pentanoic acid	109-52-4	sour	1734	1724	MS, aroma, RI, S	19	1~4	19
8	Caproicanhydride	2051-49-2		1767		MS, RI	5
9	4-Methylpentanoic acid	646-07-1	sour	1798	1788	MS, aroma, RI, S	7	1	6
10	Hexanoic acid	142-62-1	fatty, cheesy	1842	1835	MS, aroma, RI, S	21	1~4	21
11	2-Ethyl-1-hexanoic acid	149-57-5		1944		MS, RI	1
12	Heptanoic acid	111-14-8	sour, sweat	1949	1940	MS, aroma, RI, S	19	1~2	16
13	Tetradecanoic acid	544-63-8		2019		MS, RI	1
14	Octanoic acid	124-07-2	sour, cheesy, fatty	2056	2048	MS, aroma, RI, S	22	1~2	20
15	Nonanoic acid	112-05-0	fatty	2164	2160	MS, aroma, RI	7	1~2	6
16	3-Hydroxydodecanoic acid	1883-13-2		2170		MS, RI	1
17	Decanoic acid	334-48-5	fatty	2270	2278	MS, aroma, RI, S	5	1~2	4
18	Hexadecanoic acid	57-10-3				MS	1
Alcohols (47)
19	Cyclobutanol	2919-23-5		915		MS, RI	1
20	2-Butanol	78-92-2	fruity	1017	1013	MS, aroma, RI, S	18	1~2	16
21	2-Methyl-1-propanol	78-83-1	bitter, green	1085	1080	MS, aroma, RI, S	22	1~3	21
22	2-Pentanol	6032-29-7	apple	1115	1109	MS, aroma, RI, S	17	1	12
23	3-Methyl-2-butanol	598-75-4		1116		MS, RI	2
24	1-Butanol	71-36-3	alcoholic, medicine	1140	1135	MS, aroma, RI, S	22	1~4	20
25	3-Methyl-1-butanol	123-51-3	burnt, spicy	1203	1198	MS, aroma, RI, S	21	1~4	20
26	2-Hexanol	626-93-7		1215		MS, RI	8
27	4-Methyl-2-pentanol	108-11-2		1215		MS, RI	1
28	2,5-Hexanediol	2935-44-6		1220		MS, RI	1
29	1-Pentanol	71-41-0	balsamic, soap	1245	1239	MS, aroma, RI, S	22	1~2	17
30	4-Heptanol	589-55-9		1280		MS, RI	2
31	3-Methyl-4-heptanol	1838-73-9		1281		MS, RI	1
32	2-Methyl-1-pentanol	105-30-6		1293		MS, RI	3
33	4-Methyl-1-pentanol	626-89-1		1311		MS, RI	10
34	2-Heptanol	543-49-7	fruity	1315	1318	MS, aroma, RI, S	9	1~2	8
35	2,5-DiMethyl-3-hexanol	19550-07-3		1333		MS, RI	2
36	2-Methyl-3-heptanol	18720-62-2		1333		MS, RI	6
37	1-Hexanol	111-27-3	green	1351	1357	MS, aroma, RI, S	21	1~3	18
38	3-Octanol	589-98-0	mushroom	1392	1406	MS, aroma, RI, S	9	1~2	4
39	2-Methyl-4-nonanol	26533-31-3		1393		MS, RI	2
40	2-Methyl-4-octanol	40575-41-5		1396		MS, RI	2
41	2-Methyl-4-heptanol	21570-35-4		1404		MS, RI	4
42	3-Methyl-1-hexanol	13231-81-7		1407		MS, RI	2
43	6-Methyl-2-heptanol	4730-22-7		1409		MS, RI	1
44	1,2,6-Hexanetriol	106-69-4		1409		MS, RI	1
45	5-Methyl-2-hexanol	627-59-8		1417		MS, RI	1
46	2-Octanol	123-96-6		1418		MS, RI	9
47	5-Methyl-2-heptanol	54630-50-1		1417		MS, RI	1
48	5-Nonanol	623-93-8		1446		MS, RI	1
49	2-Ethyl-1-hexanol	104-76-7	greasy, fatty	1487	1489	MS, aroma, RI, S	22	1~2	14
50	4-Methyl-4-heptanol	598-01-6		1510		MS, RI	4
51	3-Ethyl-3-pentanol	597-49-9		1510		MS, RI	6
52	2-Nonanol	628-99-9	floral	1515	1520	MS, aroma, RI, S	13	1	8
53	2,3-Butanediol	513-85-9	fruity	1528	1524	MS, aroma, RI, S	22	1	10
54	1-Octanol	111-87-5	greasy	1555	1552	MS, aroma, RI, S	16	1	13
55	1,9-Nonanediol	3937-56-2		1584		MS, RI	1
56	2,6-Dimethyl-4-heptanol	108-82-7		1541		MS, RI	1
57	6-Undecanol	23708-56-7	greasy, fatty	1695	1702	MS, aroma, RI, S	2	1	2
58	Linalool	78-70-6		1545		MS, RI	3
59	4-Terpinenol	562-74-3		1596		MS, RI	1
60	1-Nonanol	143-08-8	floral	1656	1663	MS, aroma, RI, S	5	1	3
61	1-Dodecanol	112-53-8		1964		MS, RI	2
62	1-Tridecanol	112-70-9		1963		MS, RI	1
63	Hexa ethyl eneglycol	2615-15-8				MS	2
64	Penta ethyl eneglycol	4792-15-8				MS	2
65	Octaethyleneglycol	5117-19-1				MS	1
Esters (83)
66	Vinyl formate	692-45-5		615		MS, RI	6
67	Ethyl formate	109-94-4		655		MS, RI	3
68	Ethyl acetate	141-78-6	buttery, fruity, sweet	696	681	MS, aroma, RI, S	22	1~4	22
69	Ethyl propanoate	105-37-3	banana, fruity	954	950	MS, aroma, RI, S	17	1~3	14
70	Ethyl 2-methyl propionate	97-62-1	fruity, sweet	960	968	MS, aroma, RI, S	19	1~4	17
71	Propyl acetate	109-60-4	fruity	972	980	MS, aroma, RI, S	9	1~2	9
72	sec-Butyl acetate	105-46-4		985		MS, RI	6
73	Isobutyl acetate	110-19-0	floral, fruity	1011	1005	MS, aroma, RI, S	19	1~2	16
74	Ethyl butanoate	105-54-4	fruity, apple	1037	1029	MS, aroma, RI, S	20	1~5	19
75	Propyl propanoate	106-36-5		1039		MS, RI	4
76	Ethyl 2-methyl butanoate	7452-79-1	sweet, apple	1048	1054	MS, aroma, RI, S	18	1~4	18
77	Ethyl 3-methyl butanoate	108-64-5	fruity	1065	1070	MS, aroma, RI, S	17	1~3	15
78	Butyl acetate	123-86-4		1070		MS, RI	6
79	3-Methylbutyl acetate	123-92-2	fruity, banana	1122	1126	MS, aroma, RI, S	17	1~3	17
80	Pentyl 2-methyl propanoate	2445-72-9		1122		MS, RI	2
81	Ethyl pentanoate	539-82-2	fruity, pineapple	1135	1136	MS, aroma, RI, S	21	1~4	21
82	Propyl 3-methyl butyrate	557-00-6		1156		MS, RI	1
83	2-Methyl propyl butanoate	539-90-2		1160		MS, RI	1
84	Ethyl trans-2-butenoate	623-70-1		1162		MS, RI	7
85	4-Methyl-2-amyl acetate	108-84-9		1168		MS, RI	1
86	Methyl hexanoate	106-70-7	fruity, sweet	1186	1195	MS, aroma, RI, S	6	1	6
87	3-Methyl butyl propanoate	105-68-0		1189		MS, RI	1
88	Ethyl 4-methyl pentanoate	25415-67-2	fruity, floral	1190	1198	MS, aroma, RI, S	7	1~2	5
89	Butyl butanoate	109-21-7	fruity	1214	1220	MS, aroma, RI, S	15	1	6
90	Propyl pentanoate	141-06-0		1216		MS, RI	2
91	3-Methyl-3-butenyl acetate	5205-07-2		1236		MS, RI	2
92	Cyclopentyl acetate	933-05-1		1244		MS, RI	1
93	Ethyl 3-hydroxy butyrate	5405-41-4		1246		MS, RI	1
94	Ethyl hexanoate	123-66-0	fruity, sweet	1246	1235	MS, aroma, RI, S	22	1~5	22
95	Ethyl trans-2-pentenoate	24410-84-2		1257		MS, RI	5
96	Amyl butyrate	540-18-1		1258		MS, RI	5
97	2-Methypropyl pentanoate	10588-10-0		1260		MS, RI	2
98	3-Methylbutyl butanoate	106-27-4	fruity, banana	1262	1268	MS, aroma, RI, S	11	1	8
99	Ethyl 2-oxopropanoate	617-35-6		1267		MS, RI	8
100	2-Methyl propanoic acid 3-methyl butyl ester	2050-01-3		1267		MS, RI	3
101	Hexyl acetate	142-92-7	herb, sweet	1269	1275	MS, aroma, RI, S	8	1~4	7
102	Propyl 2-methyl propanoate	644-49-5		1301		MS, RI	1
103	Ethyl 3-hexenoate	2396-83-0		1304		MS, RI	7
104	Butyl valerate	591-68-4		1312		MS, RI	4
105	Propyl hexanoate	626-77-7	sweet, fruity	1315	1329	MS, aroma, RI, S	11	1~2	8
106	Octyl acetate	112-14-1		1332		MS, RI	1
107	Ethyl heptanoate	106-30-9	fruity	1332	1346	MS, aroma, RI, S	20	1~3	19
108	Pentyl 2-hydroxy propanoate	6382-06-5		1334		MS, RI	1
109	Ethyl lactate	97-64-3	mushroom, buttery	1340	1348	MS, aroma, RI, S	22	1~4	22
110	2-Hexenoic acid ethyl ester	1552-67-6		1343		MS, RI	3
111	2-Methyl propyl hexanoate	105-79-3		1356		MS, RI	1
112	3-Methyl butyl pentanoate	2050-09-1		1364		MS, RI	3
113	3-Methyl butyl 3-methyl butanoate	659-70-1	fruity	1364	1378	MS, aroma, RI	1	1	1
114	Ethyl 6-heptenoate	25118-23-4		1374		MS, RI	1
115	Ethyl 2-hydroxy butanoate	52089-54-0	fruity	1399	1385	MS, aroma, RI, S	1	1	1
116	Pentyl pentanoate	2173-56-0		1400		MS, RI	1
117	Butyl hexanoate	626-82-4	fruity, sweet	1411	1413	MS, aroma, RI, S	13	1~2	10
118	Hexyl butanoate	2639-63-6	fruity, apple	1414	1405	MS, aroma, RI, S	12	1	9
119	Ethyl undecanoate	627-90-7		1421		MS, RI	1
120	Ethyl 2-hydroxy-3-methyl butanoate	2441-06-7	fruity	1424	1230	MS, aroma, RI, S	18	1~2	9
121	Ethyl octanoate	106-32-1	fruity	1436	1438	MS, aroma, RI, S	22	1~3	22
122	Heptyl formate	112-23-2		1456		MS, RI	1
123	Isopentyl hexanoate	2198-61-0	pineapple	1459	1453	MS, aroma, RI, S	11	1~2	5
124	Ethyl 2,4-hexadienoate	2396-84-1		1490		MS, RI	1
125	Ethyl 2-hydroxy valerate	6938-26-7		1493		MS, RI	1
126	Amyl hexanoate	540-07-8		1508		MS, RI	7
127	Ethyl nonanoate	123-29-5	fruity, floral	1535	1526	MS, aroma, RI, S	6	1~2	6
128	2-Hydroxy ethyl hexanoate	6946-90-3		1541		MS, RI, S	14
129	Ethyl 2-hydroxy-4-methylvalerate	10348-47-7	fruity	1541	1550	MS, aroma, RI, S	6	1~3	6
130	Isoamyl lactate	19329-89-6	fruit, nutty	1567	1572	MS, aroma, RI, S	22	1	13
131	Diethyl malonate	105-53-3		1579		MS, RI	1
132	Ethylene glycol di-butyrate	105-72-6		1580		MS, RI	1
133	Hexyl hexanoate	6378-65-0	fruity	1607	1600	MS, aroma, RI, S	16	1~2	13
134	Ethyl decanoate	110-38-3	fruity, sweet	1637	1632	MS, aroma, RI, S	19	1~3	13
135	Diethyl succinate	123-25-1	floral, fruity	1677	1664	MS, aroma, RI, S	20	1~2	19
136	Decyl acetate	112-17-4		1739		MS, RI	1
137	Ethyl laurate	106-33-2	leaf, sweet	1842	1836	MS, aroma, RI, S	5	1	4
138	3-Methylbutyl decanoate	2306-91-4		1863		MS, RI	1
139	Ethyl tri-decanoate	28267-29-0		1945		MS, RI	1
140	2-Methylmyristic acid methyl ester	55554-09-1		1999		MS, RI	4
141	Allyl 2-ethylbutanoate	7493-69-8		2000		MS, RI	2
142	Isopropyl myristate	110-27-0		2036		MS, RI, S	16
143	Ethyl myristate	124-06-1	sweet, waxy	2049	2044	MS, aroma, RI, S	20	1~2	17
144	Ethyl pentadecanoate	41114-00-5	sweet	2153	265	MS, aroma, RI, S	14	1	11
145	Ethyl 4-acetyl butyrate	13984-57-1	fresh	2166	2158	MS, aroma, RI, S	1	1	1
146	Methyl palmitate	112-39-0		2219		MS, RI	9
147	Palmitic acid ethyl ester	628-97-7	fruity, fatty	2256	2263	MS, aroma, RI, S	20	1~3	19
148	Ethyl 9-hexadecenoate	54546-22-4	fruity	2284	2293	MS, aroma, RI, S	9	1~2	9
Lactones (5)
149	γ-Octanoic lactone	104-50-7	sweet	1055	1062	MS, aroma, RI	1	1	1
150	γ-Valero lactone	108-29-2		1593		MS, RI	2
151	γ-Butyrolactone	96-48-0	creamy, fatty	1612	1624	MS, aroma, RI	1	1	1
152	γ-Caprolactone	695-06-7		1709		MS, RI	4
153	δ-Hexalactone	823-22-3	sweet	1805	1762	MS, aroma, RI, S	3	1~2	4
Aromatics (57)
154	Benzaldehyde	100-52-7	almond	1525	1513	MS, aroma, RI, S	22	1~2	22
155	Phenylacetaldehyde	122-78-1	sweet, floral	1648	1635	MS, aroma, RI, S	16	1~2	12
156	Acetophenone	98-86-2	fruity	1657	1671	MS, aroma, RI, S	13	1	8
157	Ethyl benzoate	93-89-0	cheese, sweet	1669	1678	MS, aroma, RI, S	9	1~3	9
158	2-Hydroxylphenylaldehyde	90-02-8		1687		MS, RI	2
159	(2,2-Diethoxyethyl) benzene	6314-97-2	creamy	1718	1712	MS, aroma, RI, S	18	1~3	13
160	Naphthalene	91-20-3	pungent	1728	1735	MS, aroma, RI, S	3	1	2
161	Azulene	275-51-4		1730		MS, RI	3
162	Benzyl acetate	140-11-4		1733		MS, RI	1
163	4-Propyl benzaldehyde	28785-06-0		1746		MS, RI	1
164	4-Methyl acetophenone	122-00-9	fruity	1752	1740	MS, aroma, RI	1	1	1
165	2-Methyl acetophenone	577-16-2		1775		MS, RI	1
166	Ethyl phenyl acetate	101-97-3	floral, rose	1790	1774	MS, aroma, RI, S	20	1~4	20
167	Phenethyl acetate	103-45-7	floral, rose	1822	1815	MS, aroma, RI, S	16	1~3	13
168	3,5-Dimethyl benzaldehyde	5779-95-3		1828		MS, RI	9
169	4-Methoxyphenol	150-76-5		1868		MS, RI	1
170	Propyl phenylacetate	4606-15-9		1873		MS, RI	2
171	2-Methyl naphthalene	91-57-6	pungent	1877	1870	MS, aroma, RI	1	1	1
172	Benzyl alcohol	100-51-6	floral, sweet	1882	1897	MS, aroma, RI, S	9	1	7
173	Ethyl 3-phenyl propanoate	2021-28-5	floral, sweet	1892	1876	MS, aroma, RI, S	20	1~4	19
174	Phenethyl alcohol	60-12-8	sweet, honey	1918	1903	MS, aroma, RI, S	22	1~4	22
175	Phenethyl butyrate	103-52-6	sweet, floral	1972	1985	MS, aroma, RI, S	4	1	3
176	β-Ethyl phenethyl alcohol	2035-94-1		1990		MS, RI	3
177	2-Methyl Biphenyl	643-58-3		1992		MS, RI	1
178	Biphenyl	92-52-4		2008		MS, RI	1
179	Phenol	108-95-2	plastic	2013	2007	MS, aroma, RI, S	21	1~3	17
180	Hexanophenone	942-92-7		2024		MS, RI	3
181	4-Methyl biphenyl	644-08-6		2032		MS, RI	1
182	2-Ethyl phenol	90-00-6	smoke	2037	2048	MS, aroma, RI, S	3
183	3-Ethyl phenol	620-17-7		2037		MS, RI	2
184	3-Methyl phenol	108-39-4		2061		MS, RI	3
185	1,3-Di-phenyl acetone	102-04-5		2079		MS, RI	2
186	4-Methyl phenol	106-44-5	smoke	2091	2084	MS, aroma, RI, S	14	1~3	12
187	Phenyl 2-methoxy acetate	16839-92-2		2135		MS, RI	1
188	2-Phenoxyethanol	122-99-6		2158		MS, RI	1
189	2-Phenyl ethyl hexanoate	6290-37-5	floral	2183	2174	MS, aroma, RI, S	3	1	3
190	4-Ethyl phenol	123-07-9	smoke	2185	2163	MS, aroma, RI, S	2	1	1
191	3-Methyl butyl benzoate	94-46-2		2186		MS, RI	1
192	2-Ethyl hexyl benzoate	5444-75-7		2187		MS, RI	2
193	1,3-Di-phenyl benzene	92-06-8		2249		MS, RI	1
194	2,4-Di-t-butyl phenol	96-76-4	phenol	2311	2328	MS, aroma, RI, S	14	1~2	13
195	Fluorene	86-73-7		2380		MS, RI	1
196	Benzoic acid	65-85-0				MS, S	19
197	2,4-Diphenyl phenol	6093-03-4				MS	2
198	2,6-Diphenyl phenol	2432-11-3				MS, S	13
199	Benzophenone	119-61-9				MS, S	20
200	Stilbene	588-59-0				MS	1
201	1,2-Diphenyl ethylene	103-30-0				MS	4
202	3-Methylbenzoicacid	99-04-7				MS	1
203	Phenylacetic acid	103-82-2	sweet		1452	MS, aroma, RI, S	1	1	1
204	2-Phenyl phenol	90-43-7				MS, aroma, S	16
205	2-Phenyl naphthalene	612-94-2				MS	1
206	Benzyl benzoate	120-51-4				MS	6
207	2-Phenyl acetophenone	451-40-1				MS	4
208	1-Phenyl naphthalene	605-02-7				MS	1
209	Phenanthrene	85-01-8				MS	4
210	2,5-Di-tert-butyl hydroquinone	88-58-4				MS	1
Aldehydes (15)
211	2-Methyl propanal	78-84-2	nutty	650	672	MS, aroma, RI, S	10	1~2	10
212	2-Methyl butanal	96-17-3	malty	915	918	MS, aroma, RI, S	6	1~3	6
213	3-Methyl butanal	590-86-3	malty	915	920	MS, aroma, RI, S	8	1~3	8
214	Hexanal	66-25-1	green	1080	1081	MS, aroma, RI	3	1~2	3
215	Paraldehyde	123-63-7		1092		MS, RI	4
216	Heptanal	111-71-7	fatty, rancid	1208	1198	MS, aroma, RI	1	1	1
217	2-Methyl propenal	78-85-3		1220		MS, RI	1
218	2,3-Dimethyl pentanal	32749-94-3		1271		MS, RI	1
219	Nonanal	124-19-6	fatty, waxy	1393	1396	MS, aroma, RI, S	2	1~2	2
220	2-Octenal	2548-87-0		1429		MS, RI	4
221	Decanal	112-31-2	fatty	1495	1503	MS, aroma, RI	6	1	5
222	2-Nonenal	18829-56-6	green	1534	1540	MS, aroma, RI	1	1	1
223	β-Cyclocitral	432-25-7		1617		MS, RI	1
224	1-Octadecanal	638-66-4		2140		MS, RI	1
225	α-Hexylcinnamaldehyde	101-86-0		2380		MS, RI	11
Ketones (26)
226	2-Butanone	78-93-3		614		MS, RI	1
227	Acetone	67-64-1		650		MS, RI	3
228	2-Pentanone	107-87-9	sweet	976	980	MS, aroma, RI	8	1~3	6
229	4-Methyl-2-pentanone	108-10-1		1007		MS, RI	2
230	2-Hexanone	591-78-6		1080		MS, RI	1
231	2-Heptanone	110-43-0	cheese, sweet	1182	1188	MS, aroma, RI, S	16	1	9
232	4-Octanone	589-63-9		1221		MS, RI, S	18
233	2-Methyl-4-heptanone	626-33-5		1234		MS, RI	1
234	3-Octanone	106-68-3	metal	1252	1268	MS, aroma, RI, S	10	1	9
235	3-Buten-2-one	78-94-4		1252		MS, RI	1
236	4-Ethoxy-2-butanone	60044-74-8		1253		MS, RI	3
237	1-Octen-3-one	4312-99-6	mushroom	1257	1265	MS, aroma, RI, S	1	1	1
238	3-Hydroxy-2-butanone	513-86-0	sweet	1277	1283	MS, aroma, RI, S	5	1~2	5
239	2-Octanone	111-13-7	sweet	1281	1290	MS, aroma, RI, S	12	1~2	9
240	4-Acetoxy-2-butanone	10150-87-5		1309		MS, RI	1
241	4-Hydroxy-2-butanone	590-90-9		1315		MS, RI	3
242	2-Methyl-3-octanone	923-28-4		1320		MS, RI	1
243	3,4-Dimethylhexan-2-one	19550-10-8		1334		MS, RI	1
244	2-Octen-4-one	4643-27-0		1364		MS, RI	2
245	2-Nonanone	821-55-6	fatty, green	1389	1390	MS, aroma, RI, S	3	1~2	3
246	2-Decanone	693-54-9	fatty, sweet	1490	1465	MS, aroma, RI	1	1	1
247	2-Oxopentanedioic acid	328-50-7		1568		MS, RI	1
248	1, 2-Cyclohexanedione	765-87-7		1806		MS, RI	2
249	2-Pentadecanone	2345-28-0	fatty	2023	2031	MS, aroma, RI	4	1	3
250	2-Heptadecanone	2922-51-2		2237		MS, RI	1
251	9-Fluorenone	486-25-9				MS	9
Alkanes (25)
252	Ethyl vinyl ether	109-92-2		614		MS, RI	2
253	Ethylene oxide	75-21-8		626		MS, RI	2
254	1-(1-Ethoxyethoxy) propane	20680-10-8		697		MS, RI	2
255	1-(1-Ethoxyethoxy) butane	57006-87-8		999		MS, RI	6
256	1,1-Diethoxy-3-methylbutane	3842-03-3	fruity, greasy	1078	1063	MS, aroma, RI, S	2	1~2	2
257	1-(1-Ethoxyethoxy) pentane	13442-89-2		1108		MS, RI, S	12
258	1-(1-methylethoxy)-Butane	1860-27-1		1231		MS, RI	3
259	6-Dodecene	7206-29-3		1283		MS, RI	1
260	1-Methoxypentane	628-80-8		1296		MS, RI	1
261	1,1,3,3-Tetraethoxypropane	122-31-6		1298		MS, RI	3
262	1,1,3-Triethoxypropane	7789-92-6	vegetables	1303	1296	MS, aroma, RI, S	11	1	9
263	(2-Methylpropyl) cyclohexane	1678-98-4		1343		MS, RI	1
264	3,4-Dimethyl-1-hexene	16745-94-1		1349		MS, RI	1
265	3-Heptene	592-78-9		1478		MS, RI	1
266	5-Dodecene	7206-16-8		1539		MS, RI	1
267	Pentyl cyclopropane	2511-91-3		1554		MS, RI	6
268	Vinyl cyclohexane	695-12-5		1585		MS, RI	2
269	Heptadecane	544-76-3		1599		MS, RI	2
270	Decane	124-18-5		1699		MS, RI	1
271	Octadecane	593-45-3		1800		MS, RI	5
272	Cyclodecane	293-96-9		1963		MS, RI	4
273	Icosane	112-95-8		1999		MS, RI	4
274	1,2-Epoxyoctadecane	7390-81-0		2140		MS, RI	1
275	1,2-Epoxyhexadecane	7320-37-8		2140		MS, RI	1
276	Cyclododecane	294-62-2		2170		MS, RI	2
Sulfur components (7)
277	S-Methyl butanethioate	2432-51-1	cheesy	1194	2003	MS, aroma, RI, S	5	1	4
278	Dimethyl trisulfide	3658-80-8	garlic, onion	1376	1392	MS, aroma, RI, S	5	1	5
279	3-Thiopheneaceticacid	6964-21-2		1491		MS, RI	1
280	Dimethyl sulfoxide	67-68-5		1577		MS, RI	2
281	2,4-Dimethylthiophene	638-00-6		1676		MS, RI	1
282	2-Thiophenecarbaldehyde	98-03-3	cherry	1676	1653	MS, aroma, RI, S	2	1	2
283	Dimethyl disulfide	624-92-0	cabbage, onion	2117	2112	MS, aroma, RI, S	1	1	1
Acetals (10)
284	Diethoxy methane	462-95-3		670		MS, RI, S	18
285	Acetal	105-57-7	fruit, vegetables	698	682	MS, aroma, RI, S	3	1	3
286	Ethylene glycol diglycidyl ether	2224-15-9		1058		MS, RI	1
287	1,1-Diethoxydecane	34764-02-8		1070		MS, RI	1
288	1,1-Diethoxy-hexane	3658-93-3	pear	1234	1226	MS, aroma, RI, S	5	1~3	5
289	1-(1-Ethoxyethoxy) hexane	54484-73-0		1249		MS, RI	5
290	1, 1-Diethoxy-2-methylpropane	1741-41-9		1301		MS, RI	4
291	3, 3-Diethoxy-1-propen	3054-95-3		1443		MS, RI	1
292	Benzaldehyde diethyl acetal	774-48-1		1599		MS, RI	2
293	Tetra ethylene glycol	112-60-7				MS	1
Pyrazines (5)
294	2,6-Dimethyl pyrazine	108-50-9	nutty	1324	1335	MS, aroma, RI, S	6	1	5
295	2-Ethylpyrazine	13925-00-3		1328		MS, RI	1
296	2,3,5-Trimethylpyrazine	14667-55-1	nutty	1399	1406	MS, aroma, RI, S	1	1	1
297	2,3,5,6-Tetramethylpyrazine	1124-11-4	nutty	1472	1488	MS, aroma, RI, S	1	1	1
298	3,5-Dimethyl-2-(3-methyl-butyl)-pyrazine	111150-30-2		1704		MS, RI	1
Furans (21)
299	2-Butyl tetrahydrofuran	1004-29-1		1159		MS, RI	1
300	2,2'-Difurfurylether	4437-22-3		1283		MS, RI	1
301	2-Butylfuran	4466-24-4	fruity	1286	1282	MS, aroma, RI, S	16	1~2	14
302	2,5-Dimethyl tetrahydrofuran	1003-38-9		1414		MS, RI	1
303	2-Ethylfuran	3208-16-0		1431		MS, RI	1
304	2-Furaldehyde diethyl acetal	13529-27-6	spicy	1464	1475	MS, aroma, RI	10	1	8
305	Furfural	98-01-1	almond, sweet	1469	1472	MS, aroma, RI, S	22	1~4	22
306	Benzofuran	271-89-6		1483		MS, RI	3
307	2-Acetylfuran	1192-62-7	sesame	1505	1518	MS, aroma, RI, S	4	1	4
308	5-Methyl furfural	620-02-0	caramel	1578	1583	MS, aroma, RI, S	8	1~2	8
309	2-Acetyl-5-methylfuran	1193-79-9		1618		MS, RI	10
310	Furfuryl alcohol	98-00-0	alcoholic	1662	1648	MS, aroma, RI, S	15	1~3	13
311	Furfuryl hexanoate	39252-02-3	green	1870	1872	MS, aroma, RI	3	1	3
312	3-(2-Furyl) acrolein	623-30-3		1871		MS, RI	1
313	Ethyl 2-furoate	614-99-3	fruity	1624	1637	MS, aroma, RI	8	1~2	6
314	1,3-Dihydroiso benzofuran	496-14-0		1751		MS, RI	1
315	3-Phenylfuran	13679-41-9		1838		MS, RI	2
316	2,5-Diphenylfuran	955-83-9		2397		MS, RI	1
317	Phthalide	87-41-2				MS, S	11
318	5-Hydroxymethyl furfural	67-47-0				MS	1
319	5-Acetyl-2-furanmethanol	55087-82-6				MS	1
RI: Linear retention index.
Basis of ID: Identification based on RI (retention index), MS (mass spectrometry), aroma (odor description by comparison to the pure standard) and S (standard reagents).
Frequency of detection: The detection frequency of trace components in samples analyzed through sorbent pen-GC-MS.
Frequency of aroma: The detection frequency of trace components in samples analyzed through LLE-GC-O-MS.

## Sheet: Table S2
Table S2. The concentration and OAVs/TAVs of trace components in Baijiu of 12 flavor types.
No.	Components	Quantified ion	IS	n	Standard curve			LOD (μg/L)	Precision (%)	Recovery rate (%)	Concentration(mg/L)												Odor threshold (mg/L)	Frequency of OAVs≥1	Range of OAVs	Taste threshold (mg/L)	Frequency of TAVs≥1	Range of TAVs
					Slope	Intercept	R2				NX	JX	QX	CX	TX	FYX	DX	ZMX	LBGX	FX	JXX	MX
2	Acetic acid	60	1	6	0.3018	-9.4492	0.9959	296.6	0.79~0.87	82.03~101.35	43.19±0.84i~114.84±3.65d	40.65±3.57i~190.78±13.25a	70.65±2.60g~136.15±2.17b	130.08±22.22b	82.53±3.00f	48.92±4.17i	115.37±7.99d	107.30±4.69e	48.33±6.14i	3.32±0.06k	77.24±2.38g	33.69±0.92j	160	1	1	990	0	<1
3	Propanoic acid	74	1	6	0.2565	10.261	0.9913	185.69	0.60~0.94	101.76~104.34	—	24.41±0.55e~60.43±1.35b	—	32.83±2.36d	—	—	103.95±9.28a	—	—	52.07±3.46c	18.13±0.58f	—	18.1	7	1~6	30	5	1~3
4	2-Methylpropionic acid	73	1	7	0.3455	1.8129	0.9995	103.66	0.58~0.71	99.04~103.16	8.44±0.47k~25.46±2.46c	15.96±2.15f~45.96±0.78a	3.30±0.10m~4.31±0.09m	—	12.01±0.20h	13.81±0.02g	25.89±0.32c	10.59±0.40i	4.42±0.09m	14.22±0.84f	8.07±0.36k	9.86±0.58i	0.126	21	21~365	1	21	3~46
5	Butanoic acid	60	1	5	0.9514	2.0226	0.9956	95.14	0.96~1.10	101.34~110.27	295.29±5.68e~452.18±11.53a	64.39±0.68m~122.49±1.50i	3.21±0.25q~48.58±0.86n	5.81±0.42q	175.15±3.27g	164.05±0.80h	215.64±6.63f	69.17±4.10k	4.90±0.30q	130.98±8.23i	78.16±1.77k	2.76±0.21q	0.964	22	3~469	2.73	22	1~166
6	3-Methylbutyric acid	60	1	7	0.9461	1.3003	0.9991	71.33	0.51~0.93	99.07~103.02	17.75±0.25g~46.73±0.19c	14.05±0.59g~76.93±0.76a	1.79±0.03j~2.17±0.14j	—	22.96±3.38f	23.61±0.26f	31.83±1.42d	27.77±1.75e	—j	6.40±1.07i	11.98±0.70h	2.72±0.12i	1.045	19	2~74	120	0	<1
7	Pentanoic acid	60	1	6	1.3895	2.185	0.9992	142.01	0.87~1.04	100.37~104.49	14.62±0.70h~65.53±2.92a	5.62±0.19k~19.66±0.14f	4.13±0.07k~9.60±0.28j	—	27.13±0.47e	31.79±0.31d	41.16±1.03c	12.24±1.02i	8.77±0.80j	9.04±0.50j	21.17±0.31f	—	0.389	19	11~168	378	0	<1
9	4-Methylpentanoic acid	57	1	6	0.985	5.0223	0.9945	136.88	0.41~0.99	99.02~104.16	8.11±0.81b~8.14±0.69b	6.06±0.05c~6.49±0.15c	—	—	8.12±0.41b	6.45±0.04c	—	—	—	—	—	—	0.144	7	42~61	—	—	—
10	Hexanoic acid	60	1	7	1.962	-10.171	0.9949	69.49	1.04~1.30	100.34~104.76	236.76±8.50f~335.32±18.14c	144.96±15.67j~394.71±12.97b	59.44±1.52n~180.70±15.02i	—	129.28±2.99k	103.63±3.15m	295.63±16.39d	256.53±18.73f	172.60±19.27i	286.58±23.93d	683.79±7.13a	188.86±3.71h	2.52	21	24~271	80	20	1~9
12	Heptanoic acid	60	1	7	1.925	1.5905	0.9987	78.96	0.85~1.01	100.98~104.45	12.56±0.26e~71.90±2.74a	2.68±0.29i~5.59±0.31g	2.20±0.28j	5.83±1.42g	5.73±0.62g	9.98±0.50f	3.48±0.14i	3.63±0.35i	1.36±0.23k	2.52±0.07i	3.91±0.34h	—	13.8	4	1~5	—	—	—
14	Octanoic acid	60	1	6	0.5122	11.541	0.995	242.69	0.82~1.34	102.84~106.65	25.72±0.23d~117.25±3.68a	12.61±0.04g~19.76±0.15f	11.99±0.10h~12.86±0.11g	38.27±4.68c	18.61±0.26f	23.37±0.18e	15.27±0.22g	13.88±0.07g	12.50±0.01g	13.80±0.17g	13.76±0.03g	11.98±0.10h	0.5	22	24~235	91.91	1	1
17	Decanoic acid	129	1	7	1.952	8.3482	0.9964	64.23	0.44~1.47	99.07~105.25	113.75±7.73c~161.79±10.46a	—	147.05±8.17b	—	—	—	—	—	87.00±9.11d	—	—	—	13.737	5	6~12	62.1	5	1~3
20	2-Butanol	45	2	7	1.0986	1.645	0.9991	108.33	0.97~1.45	100.52~105.86	39.26±1.68f~61.99±0.87c	28.19±3.37h~64.03±12.09c	28.19±2.12h~40.42±7.27f	36.28±3.73f	38.94±3.20f	58.42±3.46c	186.09±16.85a	56.26±0.65c	21.64±2.80i	—	—	—	50	7	1~4	1200	0	<1
21	2-Methyl-1-propanol	43	2	7	1.9846	-3.6852	0.994	204.48	0.43~1.66	99.08~106.63	30.10±2.23i~116.37±4.15c	29.28±4.86j~57.38±5.82e	48.05±3.55e~63.27±12.34e	126.44±11.92c	34.89±3.53g	49.67±0.93e	82.18±9.05d	59.63±0.52e	93.04±10.10d	353.27±10.46a	32.85±2.80h	165.22±17.96b	40	15	1~9	6.4	22	5~55
22	2-Pentanol	45	2	7	1.0238	1.5183	0.9996	128.04	0.39~1.28	99.72~106.25	19.51±0.31f~92.19±2.54a	14.65±1.69h~57.97±0.50c	6.10±0.29j	—	12.49±1.01h	7.44±0.36j	14.10±1.47h	12.74±0.31h	—	5.31±1.15j	8.73±0.80i	—	—	—	—	6.8	15	1~14
24	1-Butanol	56	2	7	1.5986	-1.0698	0.9984	193.16	0.59~1.45	100.78~107.56	315.01±13.36e~897.44±30.36b	161.36±6.30i~319.07±26.55e	6.43±1.42m~142.53±12.49j	5.57±0.57m	170.23±14.19i	223.59±5.61f	85.63±0.75k	142.28±3.98j	208.74±30.01f	1157.81±87.41a	197.75±9.59g	2.68±0.05m	2.73	21	2~424	0.4	22	7~2895
25	3-Methyl-1-butanol	55	2	7	0.6517	-11.51	0.9977	61.48	0.80~1.71	101.32~106.26	44.28±1.15k~740.75±37.88a	8.92±0.71m~535.26±23.05b	146.35±6.49i~300.36±24.19d	761.00±76.77a	92.16±3.33j	351.55±40.68d	526.79±22.30b	501.61±51.01b	208.94±20.33f	351.42±33.59d	—	784.24±13.83a	179	15	1~4	0.2	21	45~3921
29	1-Pentanol	55	2	6	1.9562	0.1746	0.9998	44.84	0.22~0.43	96.47~103.52	8.38±0.84i~56.94±2.21a	9.72±0.71g~30.25±1.70c	1.55±0.28q~6.05±0.20m	1.86±0.14q	7.54±0.16j	11.35±0.22g	9.17±0.39h	6.75±0.28k	4.77±0.79n	14.49±0.45f	10.54±0.51g	7.49±0.24j	4	19	1~14	704	0	<1
34	2-Heptanol	83	2	7	1.4637	0.6741	0.9935	103.54	0.81~1.52	80.36~93.73	11.68±0.79d~52.94±2.77a	6.42±0.17g~21.16±1.04b	1.05±0.03h~2.53±0.33h	—	—	—	—	7.94±0.27f	1.47±0.41h	—	—	—	1.43	10	1~37	0.08	12	13~662
37	1-Hexanol	56	2	7	1.5411	-8.3565	0.9984	37.88	0.57~0.66	95.15~104.08	98.27±1.29f~430.46±11.49a	25.70±1.47j~186.20±10.57d	13.45±1.72j~19.87±1.25j	7.65±0.62k	186.81±15.60d	277.48±33.13b	75.30±3.76g	87.87±8.89f	11.97±1.59j	75.60±1.14g	29.17±3.86i	—	5.37	21	1~80	0.16	21	48~2690
38	3-Octanol	0.8654	2	7	1.6486	3.4964	0.9954	82.43	0.84~1.25	91.75~103.26	—	5.04±0.70d~9.68±0.49a	4.91±0.35d	—	—	3.36±0.35e	4.95±0.11d	4.96±0.14d	—	—	—	—	0.035	9	96~277	0.08	9	42~121
49	2-Ethyl-1-hexanol	0.9371	3	6	1.9885	4.4377	0.9952	56.12	0.43~0.62	95.05~104.25	0.96±0.05g~1.81±0.11d	0.62±0.05i~2.13±0.25c	0.82±0.06h~1.02±0.04f	0.66±0.07i	1.04±0.22f	1.17±0.19f	1.23±0.05f	2.49±0.29c	0.96±0.10g	9.13±0.63a	4.03±0.44b	9.20±0.07a	24.623	0	<1	—	—	—
52	2-Nonanol	0.7338	3	7	1.2359	3.2955	0.9991	12.58	0.30~0.41	95.57~96.03	0.58±0.03g~11.28±0.66a	0.80±0.08f~1.58±0.15d	0.38±0.03h~1.61±0.29d	—	—	—	—	1.27±0.19d	—	—	—	—	75	0	<1	0.224	13	2~50
53	2,3-Butanediol	57	3	7	0.9853	-0.0411	0.9993	1.96	0.64~0.82	97.12~105.76	0.50±0.04k~1.10±0.02f	1.45±0.09d~5.28±0.12a	0.32±0.04n~0.98±0.01f	0.89±0.14g	0.59±0.03j	0.50±0.02k	1.31±0.14e	0.77±0.03h	0.56±0.01j	0.30±0.02n	0.11±0.02r	0.25±0.02q	668	0	<1	1000	0	<1
54	1-Octanol	56	3	7	1.4106	-3.3346	0.9983	16.49	0.66~0.84	92.33~99.38	0.52±0.04h~6.19±0.46b	1.28±0.15g~8.35±0.29a	2.83±0.41f~5.15±0.46c	1.08±0.18g	—	—	0.14±0.03i	—	—	—	—	—	1.1	13	1~8	0.0447	16	3~187
57	6-Undecanol	83	3	7	1.8945	0.4692	0.9994	8.42	0.82~1.03	90.23~108.36	0.51±0.02b	—	—	—	—	1.71±0.16a	—	—	—	—	—	—	33.123	0	<1	—	—	—
60	1-Nonanol	0.8296	3	7	1.9845	0.7349	0.9986	46.33	0.03~1.21	88.35~98.14	—	4.48±0.21a	2.48±0.14c~4.42±0.47a	—	—	—	—	—	2.13±0.21c	—	—	—	0.05	5	43~90	0.0017	5	1289~2715
68	Ethyl acetate	43	3	7	1.6511	-8.7536	0.9924	618.02	0.97~1.06	94.46~100.38	1639.87±29.73j~7206.44±241.82d	5892.11±819.44e~11771.56±267.86a	2398.49±98.03i~3998.62±481.49g	1285.04±45.00k	2482.45±323.49i	2034.03±1524.44j	5033.30±237.64e	4236.17±471.13f	982.78±21.72m	3699.07±135.41g	3046.28±54.23h	161.42±7.65n	32.6	22	5~361	6.75	22	24~1744
69	Ethyl propanoate	102	3	7	0.9651	0.3467	0.9984	51.86	0.23~1.24	84.15~94.13	22.16±1.97j~121.85±17.04f	115.35±3.69f~424.79±20.69b	26.04±0.52i~84.44±5.54g	22.58±2.53j	113.78±10.82f	191.61±32.06e	482.41±44.25a	317.83±31.80c	—	—	—	—	19	17	1~25	0.009	17	2462~53602
70	Ethyl 2-methyl propionate	0.8465	3	7	0.3642	0.1367	0.9932	78.44	1.04~1.18	96.78~108.63	51.42±1.30h~109.41±7.06e	125.23±6.33e~263.35±5.97a	29.24±3.18j~36.70±7.39i	36.62±2.61i	65.49±11.37g	149.57±21.90d	197.70±9.44b	206.68±18.35b	58.57±19.09g	—	—	—	0.0575	19	509~4582	0.0001	19	324891~2926148
71	Propyl acetate	0.9032	3	6	1.9003	4.7611	0.9938	63.51	0.96~1.03	99.38~114.94	—	76.77±3.77d~202.36±13.50a	21.62±2.76g~48.01±8.50e	53.96±0.71e	—	—	165.87±13.89b	—	—	—	—	—	2.7	9	8~75	1836	0	<1
73	Isobutyl acetate	0.7552	3	7	1.0512	6.7622	0.9995	47.96	1.15~1.47	102.64~116.71	12.56±0.42j~22.02±1.70h	14.36±1.71j~52.66±3.96b	14.86±1.84j~33.05±5.79d	29.43±3.05f	16.30±1.36i	45.23±5.21c	59.81±4.59a	56.64±5.24a	36.21±7.29d	—	—	—	0.922	19	14~65	0.27	19	47~222
74	Ethyl butanoate	71	3	6	1.2045	2.3797	0.9993	134.53	0.50~0.98	97.22~106.35	792.33±19.43e~1158.00±41.04b	390.89±8.00g~910.48±44.09d	76.74±1.44h~408.81±27.14g	—	814.90±56.11e	1201.43±34.75a	1262.26±39.85a	1056.90±101.81c	120.72±18.11h	1170.32±80.37b	546.58±31.21f	—	0.0815	20	753~15488	0.0009	20	68205~1402515
76	Ethyl 2-methyl butanoate	57	3	6	0.2498	1.4912	0.9975	51.42	1.16~1.92	93.34~99.82	42.50±2.71g~97.12±6.05c	91.66±7.08c~154.84±3.96a	21.35±1.38h~30.04±2.34g	—	42.69±7.29g	86.17±4.39d	129.83±17.55b	156.79±24.82a	35.17±3.82g	—	—	—	0.018	18	1186~8711	0.0001	18	152512~1119939
77	Ethyl 3-methyl butanoate	88	3	7	1.9317	3.5967	0.9918	84.52	1.13~2.78	92.73~98.85	37.90±0.79j~147.88±0.46f	100.75±3.09h~297.61±24.52b	14.10±0.97m~15.31±2.30m	—	47.43±8.37i	115.10±7.37g	201.57±20.94e	375.80±22.41a	21.54±4.94k	—	—	—	0.007	17	2014~53686	0.0002	17	78341~2087772
79	3-Methylbutyl acetate	50	3	7	1.0259	6.9572	0.9994	73.68	1.33~1.98	92.46~100.74	36.42±2.10e~44.93±0.87e	50.17±1.10e~84.43±2.25c	36.90±2.06e~89.50±4.31c	49.14±3.53e	47.29±3.15e	76.55±5.84c	—	123.56±12.69b	35.17±2.66e	35.06±3.89e	—	464.52±33.93a	0.094	17	373~4942	0.0027	17	12985~172045
81	Ethyl pentanoate	85	3	6	0.9897	5.3647	0.9995	445.9	0.85~0.92	94.35~98.04	116.18±9.87k~731.91±23.19a	93.87±2.16k~398.16±37.03c	13.18±0.34n~60.05±3.58m	14.88±0.35n	107.67±0.20k	106.90±10.72k	119.90±3.35j	513.87±17.25b	23.25±3.26n	189.25±18.58g	201.64±15.29g	—	0.027	21	488~27108	0.0846	21	156~8651
86	Methyl hexanoate	74	3	7	1.8956	0.5838	0.9991	155.9	0.34~1.16	93.72~99.80	15.37±1.15b~18.22±1.57a	—	—	—	—	15.46±0.96b	—	—	—	—	—	—	—	—	—	—	—	—
88	Ethyl 4-methyl pentanoate	88	3	6	1.0641	0.1655	0.9936	95.61	1.72~2.40	104.34~115.02	22.02±2.55c~34.62±0.94b	15.17±0.75d~29.52±3.54b	—	—	—	74.52±12.22a	—	22.51±1.83c	—	—	—	—	0.389	7	39~192	—	—	—
89	Butyl butanoate	71	3	7	0.9683	-0.3375	0.9997	88.55	0.51~2.86	105.06~115.56	16.46±0.92d~35.25±3.92a	0.93±0.05j~11.07±1.09e	3.70±0.29h~6.66±0.96f	5.27±0.34g	8.24±0.56f	7.32±0.75f	2.69±0.16i	2.48±0.24i	—	29.05±1.45b	1.99±0.26i	—	0.11	15	8~320	—	—	—
94	Ethyl hexanoate	88	3	7	1.6856	-163.5	0.9983	90.29	0.62~2.64	109.52~115.76	3693.70±124.63d~5794.97±168.35a	169.00±1.68k~1326.74±197.53h	45.76±4.05k~114.71±7.12k	29.76±2.05k	3055.11±9.89f	3323.17±206.07e	979.66±21.04i	1539.58±167.56g	33.32±2.70k	1103.69±46.88i	1608.28±17.19g	153.00±16.37k	0.055	22	541~105363	0.0005	22	66138~12877711
98	3-Methylbutyl butanoate	71	3	7	2.0255	3.0442	0.9958	56.25	0.53~1.22	101.42~117.85	6.70±0.57f~15.41±0.59a	7.82±1.09d~10.36±0.25c	1.37±0.14h~3.71±0.19g	—	6.94±0.36e	—	14.04±1.46b	15.36±0.61a	—	—	—	—	0.02	11	68~771	—	—	—
101	Hexyl acetate	43	3	7	0.9599	-0.3936	0.9998	64.13	0.08~0.14	100.14~105.53	11.60±1.22d~17.42±0.73b	—	—	—	11.85±1.26d	21.34±3.13b	13.00±0.78c	—	—	34.75±9.47a	6.69±0.41e	—	1.5	8	4~23	0.036	8	186~965
105	Propyl hexanoate	99	3	6	0.6552	0.8776	0.9994	29.48	0.11~0.16	101.04~105.61	3.43±0.14d~8.44±0.79a	1.05±0.04g~1.52±0.07f	—	—	2.71±0.05e	3.16±0.03d	6.86±0.54b	1.15±0.10f	—	—	0.78±0.05h	—	12.8	0	<1	—	—	—
107	Ethyl heptanoate	88	3	7	0.2653	-17.913	0.9987	29.83	1.47~2.26	94.03~101.78	70.92±6.50e~520.52±5.67a	5.42±0.24j~30.92±2.28g	1.11±0.11j~1.62±0.03j	1.28±0.07j	28.38±0.51g	114.93±13.55c	36.75±1.33g	46.18±3.51f	—	14.86±1.05i	77.86±4.70d	—	13.2	15	1~39	0.153	20	7~3402
109	Ethyl lactate	45	3	7	1.0628	-9.2505	0.9984	110.38	0.92~1.11	98.56~120.48	130.19±7.97q~244.80±24.56n	319.43±22.86m~2488.03±61.29a	1641.73±24.50e~2060.73±33.57b	803.06±31.09h	28.38±0.51r	475.72±22.09j	1142.81±30.15f	1829.67±31.86c	1071.00±22.55g	32.07±2.54r	23.17±2.81r	1036.36±54.20g	128	16	1~16	—	—	—
115	Ethyl 2-hydroxy butanoate	59	3	7	0.6917	3.4204	0.9965	62.59	0.34~0.96	100.50~103.76	—	—	—	—	—	3.38±0.29	—	—	—	—	—	—	—	—	—	—	—	—
117	Butyl hexanoate	99	3	7	1.3569	-0.3951	0.9997	33.14	0.13~0.80	107.45~111.83	2.74±0.44h~29.17±1.46b	1.32±0.19i~1.73±0.03i	—	—	4.50±0.68f	14.08±2.59d	5.85±0.23f	—	—	40.55±1.14a	9.36±1.27e	—	5.25	7	1~8	—	—	—
118	Hexyl butanoate	89	3	7	1.9521	-0.6774	0.9996	39.18	0.17~0.86	108.50~112.92	0.06±0.01g~4.65±0.22a	0.82±0.01d~3.39±0.20b		—	0.78±0.12d	3.60±0.55b	1.51±0.04c	0.74±0.09d	—	0.24±0.03f	—	—	—	—	—	—	—	—
120	Ethyl 2-hydroxy-3-methyl butanoate	73	3	6	2.2987	1.6822	0.9945	31.46	0.11~0.64	103.76~107.04	1.15±0.03i~3.79±0.32g	5.65±0.67e~12.39±2.05b	1.29±0.10i~4.31±1.01f	6.25±1.60d	3.39±0.62g	7.85±0.73c	8.41±0.86c	12.41±2.20b	5.18±0.18e	—	—	14.69±0.89a	—	—	—	—	—	—
121	Ethyl octanoate	88	3	7	0.9663	-0.4389	0.9992	39.03	0.12~0.38	106.63~110.71	14.23±0.38g~176.46±5.56a	5.03±0.12k~19.99±1.13f	5.08±0.26k~5.76±0.35j	5.78±0.31j	12.61±2.15h	29.84±0.27d	16.06±0.80f	24.81±3.27e	1.85±0.06m	48.86±5.43c	31.82±0.79d	31.65±1.03d	0.013	22	142~13574	0.0001	22	20523~1960647
123	Isopentyl hexanoate	70	3	7	0.6515	0.5523	0.9992	41.82	0.14~0.42	101.52~104.81	2.11±0.04g~37.23±1.03a	0.91±0.02h	—	—	2.13±0.05g	8.80±0.10c	—	1.82±0.04g	—	2.81±0.30f	1.78±0.05g	—	1.4	10	1~27	—	—	—
127	Ethyl nonanoate	88	3	7	0.3199	-1.1552	0.9986	12.97	0.37~0.66	93.54~99.06	0.75±0.11d~4.42±0.29c	0.96±0.05d	—	—	—	—	—	—	—	54.00±4.36a	42.11±1.12b	—	3.15	3	1~17	—	—	—
128	2-Hydroxy ethyl hexanoate	0.7984	3	7	0.6378	-0.3528	0.9995	15.48	1.14~1.67	94.43~116.85	20.82±1.31g~37.93±4.18c	15.93±2.29h~36.22±3.44c	14.26±1.32h~24.62±1.36e	—	24.27±1.48f	78.03±9.41b	1.37±0.23i	151.84±12.94a	—	5.81±0.55i	—	4.83±0.22i	—	—	—	—	—	—
129	Ethyl 2-hydroxy-4-methylvalerate	69	3	7	0.6235	-0.0013	0.9936	26.98	0.56~0.68	96.32~118.73	8.46±0.51c~36.55±1.97a	31.13±1.07b	0.65±0.07e~6.83±0.43d	—	—	—	—	—	—	—	—	—	1.268	4	5~29	—	—	—
130	Isoamyl lactate	45	3	7	0.5985	-0.582	0.9993	35.61	0.01~1.10	110.71~118.86	0.23±0.03k~4.25±0.16c	0.30±0.01k~6.74±0.15a	1.54±0.13h~3.69±0.56d	4.69±0.45c	1.61±0.12h	5.63±0.22b	2.59±0.45f	2.54±0.48f	1.24±0.07i	4.15±0.44c	1.38±0.27i	0.60±0.04j	100	0	<1	—	—	—
133	Hexyl hexanoate	117	3	5	1.2655	-1.8298	0.9973	8.94	0.54~0.76	104.85~120.02	1.40±0.08e~18.72±0.40d	47.42±1.69c~191.18±7.35a	1.10±0.06e~1.30±0.25e	—	2.54±0.37e	6.52±1.38e	170.07±10.59b	46.36±6.97c	2.09±0.22e	171.02±16.46b	197.15±6.92a	—	1.89	13	1~104	—	—	—
134	Ethyl decanoate	88	3	6	1.3541	-0.5125	0.9985	9.21	0.61~1.17	112.32~120.47	0.12±0.01j~3.67±0.39b	1.11±0.05f~2.38±0.35d	0.50±0.09g~1.00±0.06f	10.11±1.31a	0.95±0.17f	2.85±0.68c	2.20±0.33d	2.78±0.30c	—	0.38±0.04j	—	2.48±0.14c	1.12	11	1~9	0.1724	18	—
135	Diethyl succinate	101	3	7	1.0257	-6.8758	0.9972	13.53	1.13~1.62	88.01~110.52	1.26±0.07k~2.68±0.31h	2.63±0.33h~9.73±0.93d	6.19±0.46d~13.44±0.57c	5.28±1.21f	3.52±0.99h	25.71±6.65b	11.08±1.52c	11.11±2.13c	35.11±2.94a	—	—	8.25±0.25d	353.193	0	<1	1045	0	<1
137	Ethyl laurate	101	3	7	1.6849	-1.8669	0.9985	6.53	1.66~1.75	86.03~107.42	2.17±0.19b	0.02±0.00d~0.79±0.07c	—	5.90±0.85a	—	—	—	—	—	—	—	1.16±0.16c	0.4	4	2~15	0.297	4	3~20
142	Isopropyl myristate	0.8826	3	7	1.3515	6.4151	0.9976	40.22	1.38~1.91	86.60~113.75	1.47±0.21d~5.27±0.43a	1.36±0.09e~2.75±0.35c	0.82±0.05f~1.72±0.23d	—	2.42±0.34c	2.74±0.25c	—	4.54±0.40b	2.34±0.20c	—	—	—	—	—	—	—	—	—
143	Ethyl myristate	157	3	7	2.9825	0.3127	0.9999	9.06	0.33~1.17	99.21~102.16	5.09±0.67g~26.00±0.42c	4.03±0.36g~16.13±0.61d	1.61±0.26j~5.53±0.37f	42.94±4.75b	2.49±0.46h	50.05±5.76a	17.83±0.18d	13.17±2.84e	2.03±0.35i	—	0.73±0.02k	9.01±0.40f	46.607	1	1	—	—	—
144	Ethyl pentadecanoate	88	3	7	6.2154	0.0718	0.9985	19.52	0.35~1.22	98.39~101.04	2.61±0.14e~4.15±0.64d	1.61±0.03g~4.94±0.53b	0.68±0.06h~1.74±0.09f	5.78±0.19a	2.51±0.23e	4.93±0.77b	5.20±0.53a	4.39±1.18c	—	—	—	—	—	—	—	—	—	—
145	Ethyl 4-acetyl butyrate	112	3	7	0.8596	6.0354	0.9948	64.85	1.10~1.39	100.75~106.31	—	5.54±0.38	—	—	—	—	—	—	—	—	—	—	36.564	0	<1	—	—	—
147	Palmitic acid ethyl ester	101	3	7	1.3217	-8.4038	0.9986	8.72	0.38~1.24	100.87~103.42	8.46±0.21k~101.93±7.06e	30.88±6.72i~254.79±29.77b	18.90±1.27j~123.21±8.03d	133.17±18.71d	53.32±2.82h	306.93±28.47a	294.28±10.88a	133.92±14.56d	14.00±1.11j	—	—	68.47±3.95g	15	17	1~20	—	—	—
148	Ethyl 9-hexadecenoate	0.8713	3	7	1.5487	3.0145	0.9993	58.27	0.14~0.54	100.02~102.75	—	11.18±1.22g~88.48±6.98a	14.32±3.20g	31.19±4.33e	—	75.80±4.42b	61.74±3.33c	39.12±6.52d	—	—	—	—	—	—	—	—	—	—
153	δ-Hexalactone	85	3	7	0.6928	0.3481	0.997	25.96	0.35~0.46	104.31~107.26	—	—	—	—	4.82±0.52a	—	—	—	—	3.19±0.31c	3.97±0.48b	—	54.804	0	<1	0.05	3	64~96
154	Benzaldehyde	51	3	7	1.2204	-0.5348	0.9998	23	0.55~0.63	101.36~104.66	7.75±0.11n~30.91±1.68f	18.27±1.51j~54.45±10.06a	2.71±0.37r~5.27±1.10n	6.66±0.81n	19.60±2.90i	22.52±5.51h	10.32±0.38m	47.76±8.50b	29.41±0.66f	37.03±4.66d	40.80±2.14c	33.00±4.75e	4.2	20	1~13	0.3	22	9~181
155	Phenylacetaldehyde	91	3	5	2.0034	9.1817	0.994	2.02	0.20~0.38	102.43~103.09	1.75±0.10i~33.45±0.54a	3.61±0.21f~6.81±0.43c	0.84±0.12j~1.84±0.20i	—	2.78±0.58g	5.77±0.64c	2.43±0.09h	10.92±2.59b	5.40±0.31d	—	—	—	0.262	16	3~128	0.04	16	21~836
156	Acetophenone	0.9855	3	6	1.065	3.4917	0.9932	6.63	0.41~0.67	101.27~103.84	2.27±0.22h~4.65±0.35f	3.11±0.49g~7.70±1.24d	—	—	3.41±0.19g	5.43±1.03e	6.45±0.85d	8.39±0.49c	—	10.69±1.05c	20.62±4.69a	13.97±2.00b	0.065	13	35~317	—	—	—
157	Ethyl benzoate	0.8532	3	7	0.6297	4.3256	0.9996	35.91	0.51~0.63	102.46~105.89	10.27±0.49c	7.90±0.66c	5.67±1.43d~5.75±0.36d	4.50±0.96d	—	—	—	—	17.37±1.69c	46.28±6.49b	76.96±11.13a	73.27±19.58a	1.433	9	3~54	300	0	<1
159	(2,2-Diethoxyethyl) benzene	47	3	7	1.3929	0.1347	0.995	3.4	0.40~0.67	102.38~104.25	1.88±0.05g~9.89±0.58a	1.44±0.31h~10.57±0.88a	1.13±0.25i~1.53±0.08h	—	2.14±0.22g	5.93±1.41c	2.38±0.49f	9.37±1.34b	3.00±0.24f	—	—	—	—	—	—	—	—	—
160	Naphthalene	0.8621	3	6	1.0413	0.9841	0.9948	57.61	0.45~0.71	100.16~103.47	—	—	—	—	—	—	—	—	—	4.77±1.19c	13.97±1.35a	7.72±0.43b	0.159	3	30~88	0.05	3	95~279
166	Ethyl phenyl acetate	91	3	7	4.3158	-2.7507	0.998	9.13	0.26~0.48	103.35~105.84	11.83±0.59h~53.14±0.73b	19.55±0.37e~90.35±7.18a	3.10±0.20j~4.41±0.26j	—	19.57±2.62e	34.34±1.82d	13.81±1.11g	44.10±6.19c	—	2.63±0.15j	6.53±0.75i	3.14±0.39j	0.407	20	6~222	0.1	20	26~903
167	Phenethyl acetate	104	3	7	3.0312	-1.471	0.9985	9.51	0.82~0.90	100.67~105.09	0.96±0.06h	1.04±0.08g~5.79±0.46a	2.02±0.10e~2.15±0.11d	5.60±1.58a	1.47±0.31f	3.08±0.40b	3.50±0.38b	6.52±1.13a	3.70±0.35b	0.35±0.06i	—	2.35±0.20d	0.908	15	1~7	0.02	16	17~326
172	Benzyl alcohol	108	3	7	0.4649	3.251	0.9935	61.87	0.63~0.61	100.79~117.82	1.81±0.12c~2.86±0.55b	—	—	29.68±2.73a	3.68±0.52b	—	—	—	—	1.15±0.11d	3.54±0.37b	1.84±0.06c	40.9	0	<1	5.5	1	5
173	Ethyl 3-Phenyl propionate	104	3	7	5.6224	-2.872	0.9978	7.03	0.34~0.57	98.18~104.52	13.08±0.56f~35.64±2.10b	5.61±0.52h~9.51±1.33g	1.63±0.06j~2.91±0.09i	—	20.49±2.98d	105.62±7.59a	24.93±2.63c	22.91±4.11d	3.23±0.62i	—	0.02±0.00k	0.87±0.05k	0.125	19	7~845	0.0016	20	—
174	Phenethyl alcohol	91	3	6	3.9841	0.1165	0.9997	10	0.75~1.22	95.42~115.63	4.46±0.10h~8.74±0.64f	14.00±0.62e~32.66±0.77b	3.31±0.05j~13.23±0.30e	23.57±3.03c	4.76±0.20h	3.81±0.18i	12.59±0.35e	20.19±1.01d	4.72±0.14h	2.78±0.22k	2.47±0.19m	35.84±1.78a	28.9	2	1	0.045	22	55~797
175	Phenethyl butyrate	104	3	6	0.9846	6.312	0.9962	47.29	0.34~0.90	96.52~120.98	—	0.74±0.14c	—	—	—	2.83±0.61a	1.94±0.07b	2.80±0.66a	—	—	—	—	0.961	3	2~3	—	—	—
179	Phenol	94	3	7	4.3218	-1.0089	0.9996	15.71	0.16~0.24	100.67~101.46	2.45±0.20h~6.63±0.24e	0.70±0.07i~3.63±0.19g	2.72±0.64h~2.81±0.32h	—	3.67±0.79g	7.46±2.04e	3.55±1.00g	10.44±0.65d	4.87±0.16f	18.49±2.30c	46.99±3.06a	30.21±2.97b	18.9	2	2	4136	0	<1
182	2-Ethyl phenol	0.8843	3	7	0.9842	3.001	0.9999	9.07	0.14~0.39	100.51~102.34	—	—	—	—	—	—	—	—	—	0.11±0.02c	0.40±0.03a	0.22±0.02b	0.618	0	<1	0.03	3	4~13
186	4-Methylphenol	107	3	7	5.0315	-1.1654	0.9991	11.55	0.10~0.24	90.73~95.70	1.45±0.28d~5.83±1.05a	0.51±0.01e~0.68±0.05e	—	—	1.71±0.07d	4.81±0.72b	1.68±0.32d	2.39±0.50e	—	0.73±0.07e	0.51±0.15e	1.54±0.09d	0.167	14	3~35	0.002	14	253~2915
189	2-Phenyl ethyl hexanoate	104	3	6	0.5284	4.9561	0.9933	86.64	0.27~0.76	98.03~105.82	4.01±0.39b~5.08±0.44a	—	—	—	—	—	2.64±0.03c	—	—	—	—	—	0.055	3	17~33	—	—	—
190	4-Ethyl phenol	107	3	7	5.3201	-1.1826	0.9991	10.72	0.08~0.57	98.40~104.89	7.25±0.09a	—	0.96±0.14b	—	—	—	—	—	—	—	—	—	0.618	2	2~12	0.13	2	7~56
194	2,4-Di-t-butyl phenol	191	3	7	1.7526	5.3461	0.9947	30.81	0.26~0.95	83.55~99.93	2.46±0.11h~22.47±2.67b	7.94±0.75f~16.88±1.49c	8.60±0.03e~12.84±2.75d	—	10.60±8.38e	—	—	46.03±5.53a	7.77±0.19f	—	—	—	—	—	—	—	—	—
196	Benzoic acid	0.7516	3	7	1.6995	0.1364	0.9927	78.05	0.51~1.64	88.81~99.85	6.38±0.55h~17.77±0.99c	4.57±0.10i~13.38±1.87e	5.47±0.49i~10.73±1.01f	4.93±0.41i	10.70±1.92f	18.53±2.59b	17.28±1.26c	20.80±2.82b	24.86±0.46a	—	—	—	5	17	1~5	1464	0	<1
198	2,6-Diphenyl phenol	93	3	7	0.9265	0.6142	0.9936	53.47	0.27~0.32	98.42~103.04	12.25±0.36g~25.28±2.29c	10.60±0.23g~19.09±0.21e	10.92±0.86g~20.98±2.87d	14.54±2.92f	—	—	—	—	38.09±3.86b	65.78±5.87a	20.48±1.74d	—	—	—	—	—	—	—
199	Benzophenone	0.7942	3	7	1.0482	1.6488	0.9964	68.85	0.81~1.91	89.51~108.16	1.65±0.05h~7.37±0.69c	0.61±0.02i~6.63±1.33d	1.33±0.16h~1.63±0.21h	2.30±0.15g	3.21±0.53f	7.45±1.18c	2.87±0.26f	14.10±1.04a	9.62±0.72b	—	—	3.87±0.26f	—	—	—	—	—	—
203	Phenylacetic acid	91	3	6	1.6852	0.6411	0.9936	13.71	0.09~1.12	103.95~114.35	3.62±0.25	—	—	—	—	—	—	—	—	—	—	—	1.43	1	3	10.81	0	<1
204	2-Phenyl phenol	74	3	6	0.9841	1.9842	0.9935	14.86	0.09~1.15	102.28~109.34	1.85±0.16f~8.97±0.55b	1.57±0.12f~4.28±0.44d	1.54±0.13f~2.54±0.15e	2.57±0.09e	5.03±0.66c	9.27±2.56b	4.15±0.28d	—	13.02±2.80a	—	12.61±0.49a	—	—	—	—	187	0	<1
211	2-Methylpropanal	0.7703	3	7	0.3746	6.9412	0.9954	11.32	0.16~1.46	86.46~107.94	0.89±0.07d	1.22±0.07c~1.89±0.12a	—	—	—	—	—	1.91±0.40a	—	—	—	—	0.0015	10	5934~25292	0.0006	10	15896~67746
212	2-Methylbutanal	0.8495	3	6	0.1348	-1.9232	0.9935	93.57	0.06~1.02	88.65~98.50	17.49±0.95f	26.83±0.50c~32.13±3.68b	8.90±1.21h~14.50±0.71g	18.39±2.08e	20.83±5.02d	22.18±0.41d	16.01±0.48f	37.94±2.51a	—	—	—	—	0.001	6	26839~58973	0.0006	6	41935~92145
213	3-Methylbutanal	0.9046	3	7	0.2065	-3.9622	0.9995	88.34	0.13~0.94	96.12~112.52	26.84±1.02d	41.06±2.75c~58.97±4.63a	27.95±1.02d	—	—	—	—	—	—	—	—	—	0.178	8	52~391	272	0	<1
219	Nonanal	57	3	6	1.0698	-0.3841	0.9948	65.32	0.17~0.83	85.89~103.99	23.87±1.13e~53.87±6.20b	—	9.29±1.18f	—	23.84±1.43e	—	—	69.54±0.99a	28.33±3.02d	—	—	—	0.122	2	55~60	0.0028	2	2602~2384
231	2-Heptanone	0.9252	3	6	1.5842	0.0037	0.9935	79.65	0.22~0.92	106.23~108.09	6.68±0.41b~7.29±0.37a	—	—	—	—	—	—	—	—	—	—	—	0.14	16	40~349	0.544	16	10~90
232	4-Octanone	0.9063	3	7	1.6512	0.3179	0.9996	94.68	0.18~1.19	100.85~102.58	11.16±0.86h~17.36±1.02e	10.45±0.52h~48.83±2.72a	5.54±0.29j~12.33±0.95g	14.85±0.21e	11.10±0.44h	14.29±0.63f	8.48±1.17i	24.74±3.99c	—	—	—	—	—	—	—	—	—	—
234	3-Octanone	0.9135	3	7	2.0289	-0.3352	0.9969	76.23	0.65~0.98	99.31~112.77	14.76±1.16i~35.02±1.35g	39.86±1.79d~47.46±8.16c	37.60±0.83e~39.18±6.18d	51.47±6.79c	41.85±2.98d	39.65±0.73d	44.05±0.20c	73.28±7.64b	36.90±2.11f	—	—	133.94±11.79a	0.0215	10	81~729	0.8	10	2~20
237	1-Octen-3-one	0.8117	3	7	1.0248	-0.0087	0.9997	7.82	0.67~1.77	89.56~106.16	7.70±0.06c~8.72±0.57b	3.24±0.08f~6.95±0.74c	1.73±0.23g~2.97±0.09f	—	—	—	—	15.68±1.64a	—	—	—	—	0	1	1398814	0.24×10-5	1	1.74852e+07
238	3-Hydroxy-2-butanone	0.7609	3	7	0.0698	0.9852	0.9953	103.28	0.09~0.82	96.20~108.58	—	—	—	—	—	—	—	—	—	41.96±3.73	—	—	0.259	5	12~2468	10	0	<1
239	2-Octanone	91	3	7	1.0296	3.9841	0.9993	42.15	1.12~1.67	100.86~102.34	—	7.51±0.16b~15.55±1.28b	—	—	—	—	—	—	3.16±0.58b	—	—	639.17±31.54a	0.05	12	18~200	0.04	12	22~250
245	2-Nonanone	142	3	7	0.6149	0.3167	0.9997	83.92	0.54~1.10	102.63~104.20	2.41±0.07e~10.01±0.78a	4.00±0.30d	1.37±0.46f~2.08±0.30e	0.89±0.05g	5.93±0.56b	6.37±1.25b	—	9.68±0.63a	—	—	—	—	0.483	2	17~55	0.04	3	10~661
256	1,1-Diethoxy-3-methylbutane	103	3	7	1.6985	4.9365	0.9997	43.37	0.12~1.31	101.65~103.67	0.41±0.02c~26.45±0.80a	—	—	—	—	—	—	—	—	—	—	—	3	2	22~53	2.52	2	27~63
257	1-(1-Ethoxyethoxy) pentane	0.7892	3	7	0.2315	9.9622	0.9993	128.35	0.01~1.09	98.41~116.99	—	67.03±4.85b~158.63±9.07a	—	—	—	—	—	—	—	—	—	—	—	—	—	—	—	—
262	1,1,3-Triethoxypropane	0.8663	3	6	0.0259	0.6512	0.9998	87.06	0.05~2.16	93.05~112.29	12.33±0.26g	18.77±1.28d~29.57±0.98b	12.82±0.56g~20.84±1.30d	23.89±1.84c	16.52±1.33e	—	36.06±1.42a	—	30.75±2.62b	—	—	—	3.7	10	2~3	—	—	—
277	S-Methyl butanethioate	71	3	6	0.2026	0.3357	0.9925	24.39	1.23~0.95	94.15~100.82	6.94±0.36b	6.43±0.24c~7.77±1.21b	6.71±1.56c~12.15±1.61a	—	—	7.55±1.11b	5.59±0.91d	—	3.18±0.26e	—	—	8.28±0.27b	0.016	5	565~2085	—	—	—
278	Dimethyl trisulfide	126	3	7	1.6041	-6.4038	0.9998	162.38	0.21~0.91	85.44~101.10	12.69±0.48d~33.36±1.04a	—	—	—	—	—	9.03±1.60e	15.57±0.73c	—	—	—	—	0.0004	5	1135~2352	0.0036	5	126~261
282	2-Thiophenecarbaldehyde	111	3	7	1.0658	5.36518	0.9994	18.31	0.04~1.14	88.26~96.31	0.63±0.03b~0.94±0.10a	0.45±0.05d~0.68±0.07b	—	—	—	—	—	—	—	—	—	—	8.878	0	<1	0.24	2	7~11
283	Dimethyl disulfide	94	3	7	1.2348	0.8416	0.9979	60.25	0.58~1.15	91.57~100.09	—	—	—	—	—	—	—	—	—	1.66±0.21b	—	2.55±0.26a	0.0091	1	8	0.0723	1	—
284	Diethoxymethane	0.8852	3	7	1.7841	0.0074	0.9925	11.83	0.31~0.57	108.36~113.95	—	—	—	—	—	—	—	—	—	—	—	0.08±0.00	—	—	—	—	—	—
285	Acetal	45	3	5	1.3442	-6.7091	0.9964	0.98	0.29~2.58	110.01~115.91	19.68±0.53h~63.70±5.70e	64.35±2.05e~252.94±6.02a	13.38±1.06h~22.96±3.35h	20.41±2.01h	43.48±1.37f	48.39±3.41f	36.28±6.35g	150.92±11.95b	20.95±1.51h	—	—	—	0.069	18	194~3666	0.08	3	7265~9926
288	1,1-Diethoxy-hexane	103	3	7	0.9652	-3.8591	0.9953	56.1	0.54~1.21	93.59~99.14	611.44±24.12b~794.04±22.02a	—	—	—	—	—	—	—	—	—	—	—	—	—	—	3.2	5	4~175
294	2,6-Dimethyl pyrazine	0.9007	3	7	1.9842	0.9845	0.9978	176.32	0.11~0.61	80.65~91.15	—	31.33±0.72b~31.50±1.37b	12.17±0.71c	14.37±1.02c	—	—	—	558.60±5.57a	—	—	—	—	0.791	5	15~706	10	0	<1
296	2,3,5-Trimethylpyrazine	122	3	7	0.6852	0.0065	0.9994	15.3	0.15~0.35	85.14~100.06	—	0.07±0.00	—	—	—	—	—	—	—	—	—	—	0.73	0	<1	0.071	0	<1
297	2,3,5,6-Tetramethylpyrazine	136	3	7	0.3274	-4.6596	0.9995	41.57	0.12~0.83	94.23~96.11	—	0.16±0.00	—	—	—	—	—	—	—	—	—	—	80.1	0	<1	100	0	<1
301	2-Butylfuran	81	3	7	1.3147	-0.3956	0.9984	68.02	0.57~2.34	109.48~115.19	23.71±1.38h~185.87±7.46b	84.88±10.04d~221.79±9.96a	3.40±0.12j~15.04±2.10i	—	52.53±4.62f	24.64±1.02h	14.52±0.73i	7.10±0.14i	—	—	6.97±0.16i	—	—	—	—	—	—	—
305	Furfural	96	3	7	3.0984	-2.4118	0.9996	36.18	0.05~1.99	102.51~117.49	17.42±1.12i~88.77±7.38f	128.71±21.93e~309.67±6.76a	1.06±0.16j~11.45±0.68i	9.50±1.92i	67.86±12.59g	69.44±7.38g	101.63±4.01f	230.73±18.88c	213.52±3.09c	55.11±2.95h	229.72±5.92c	279.50±26.28b	0.122	22	9~2538	8.8	20	1~35
307	2-Acetylfuran	110	3	7	0.2226	0.0023	0.9925	163.98	0.01~0.56	97.26~108.60	—	4.42±0.37c~5.90±0.62b	—	—	—	—	—	—	—	—	2.42±0.33d	15.83±0.93a	58.504	0	<1	88	0	<1
308	5-Methyl furfural	110	3	7	1.9124	0.9842	0.9946	67.3	0.14~0.63	105.30~106.27	—	3.98±0.84d~7.52±0.90a	—	1.06±0.18f	—	—	3.10±0.55e	8.12±0.67a	—	—	—	—	466	0	<1	6.6	3	1
310	Furfuryl alcohol	0.7606	3	7	0.9055	-0.1365	0.9989	28.66	0.95~1.14	109.11~119.16	4.87±0.39d~17.76±0.72c	0.43±0.03f~57.10±2.50b	0.51±0.03f~12.14±0.25c	127.76±20.02a	—	2.44±0.09e	—	0.11±0.01f	1.20±0.07f	1.52±0.06e	19.58±3.20c	—	2	10	1~64	1.1	12	1~116
317	Phthalide	0.853	3	6	1.3174	0.9844	0.9995	16.04	0.61~1.23	86.15~97.03	3.83±0.25c~8.81±0.09a	1.01±0.11d	1.57±0.60d~4.05±0.33c	—	8.23±1.06a	—	1.17±0.19d	—	3.85±0.36c	—	—	—	—	—	—	—	—	—
Significance: a, b, c, d, e, f, g, h, i, j, k, m, n, q, r: There was significant difference (p < 0.05) in the concentrations of components with different letters. The average concentrations with the letter a were the highest, and the average concentrations with the letter r were the lowes.
IS: Corresponding internal standard of trace components.
LOD: The lowest concentrations of the analyte standard solutions based on a signal-to-noise ratio of 3.
Precision: Repeated the measurement of the standard solution 6 times and calculate the relative standard deviation.
Recovery rate: Added a certain concentration of standard solution to the sample and tested it 6 times using the same method as the sample to calculate the recovery rate of the method.
OAV: OAV was calculated by dividing the concentration by the respective odor threshold.
TAV: TAV was calculated by dividing the concentration by the respective taste threshold.
—: Not found.
